# Supplementary material for: Functional Characterization of ShK Domain-Containing Protein in the Plant-Parasitic Nematode Bursaphelenchus xylophilus
Source: Plants (Basel). 2024 Jan 30;13(3):404. doi: 10.3390/plants13030404 (PMC10857297; doi:10.3390/plants13030404)
Supplement: Supplementary file 1 [file plants-13-00404-s001.zip]

Archive with 3 entries (3 files):
- plants-2784445-supplementary.pdf
- Supplementary Material_Table S1.xlsx
- Supplementary Material_Table S2.xlsx
